# Supplementary material for: Effects of strength training and detraining considering maturity status in youth highly trained basketball players
Source: PLoS One. 2025 Feb 12;20(2):e0317879. doi: 10.1371/journal.pone.0317879 (PMC11819605; doi:10.1371/journal.pone.0317879)
Supplement: S1 Data — (XLSX) [file pone.0317879.s001.xlsx]

## Sheet: Hoja1
	CMJ	CMJ 2	CMJ 3	CMJL	CMJL2	CMJL3	CMJR	CMJR2	CMJR3	HJL1	HJL2	HJL3	HJR1	HJR2	HJR3	3-HJL1	3-HJL2	3-HJL3	3-HJR1	3-HJR2	3-HJR3	5-m	5-m 2	5-m 3	10-m	10-m 2	10-m 3	20-m	20-m 2	20-m 3	25-m	25-m 2	25-m 3	180ºCODL	180ºCODL 2	180ºCODL 3	180ºCODR	180ºCODR 2	180ºCODR 3	V-cut	V-cut 2	V-cut 3
1	27.7	29.3	24.2	13.3	14.9	17.1	12.8	11.3	13.9	146	141	152	142	141	126	428	464	473	389	472	443	1.11	1.12	1.07	1.92	1.9	1.93	3.34	3.34	3.38	4.05	4.06	4.1	2.9	2.82	2.9	2.77	2.8	2.73	7.27	7.09	7.26
1	27.8	32.4	29	11.7	15.4	13.9	14	15.7	14.3	128	134	130	117	138	138	328	429	435	444	459	458	1.06	1.09	1.05	1.85	1.93	1.89	3.31	3.38	3.3	4.04	4.04	4.04	2.71	2.87	2.82	3.11	2.82	2.7	7.35	7.47	7.32
1	21.5	22.8	27	14.3	16.4	16.2	10.5	13.2	14.3	124	134	135	119	130	139	413	449	480	410	460	452	1.18	1.26	1.2	2.08	2.14	2.08	3.61	3.7	3.64	4.4	4.44	4.37	2.99	3.01	2.87	2.97	2.98	2.87	7.85	8	7.7
1	29.6	29.8	29	15.8	18.9	17.3	16.5	16.2	13.8	133	144	145	128	146	143	420	526	513	372	500	452	1.12	1.1	1.07	1.96	1.97	1.96	3.53	3.44	3.46	4.33	4.21	4.22	2.87	2.72	2.77	3.01	2.71	2.64	7.82	7	7.25
1	24.8	26.4	27.3	12.2	15.4	16	11.3	16.3	13.2	111	139	146	130	145	130	347	505	488	408	444	447	1.06	1.14	1.06	1.89	1.93	1.87	3.36	3.33	3.23	4.07	4.03	3.94	2.83	2.83	2.92	2.81	2.74	2.72	7.3	7.24	7.19
1	27.3	25.3	24.4	13.7	15.4	15.1	13	13.4	15.5	131	128	120	128	130	123	410	418	411	422	444	422	1.22	1.09	1.13	2.07	1.95	1.96	3.61	3.54	3.52	4.37	4.28	4.33	3.09	2.9	2.75	3.13	2.94	2.81	7.96	7.61	7.64
1	27.4	25.9	27.3	14.7	13.3	13.3	10.9	12	14.4	122	136	119	102	129	110	446	446	412	410	410	393	1.17	1.17	1.12	2.03	2	1.97	3.5	3.52	3.52	4.27	4.24	4.26	3.06	2.93	2.91	2.84	2.88	2.8	7.89	7.49	7.61
1	19.1	17.9	20.6	9.1	12.9	12.2	9.1	10.6	12	101	106	113	105	108	109	327	333	346	353	338	357	1.23	1.22	1.18	2.12	2.09	2.07	3.72	3.72	3.69	4.52	4.56	4.49	3.06	3.06	3.04	3.02	2.99	2.89	8.01	7.94	7.93
1	18.5	22	21.1	9.7	13.3	10.8	8.5	11.2	11.4	119	127	120	100	129	125	370	438	416	348	435	389	1.18	1.25	1.17	2.1	2.08	2.07	3.71	3.61	3.63	4.54	4.36	4.39	2.86	3.01	2.84	2.9	2.95	2.9	7.76	7.7	7.63
2	28.6	28.1	29.8	13.1	12.9	18.7	11.3	13.5	14.8	141	151	159	126	152	152	480	502	517	439	462	479	1.2	1.16	1.14	2	1.94	1.94	3.54	3.45	3.38	4.28	4.17	4.14	2.81	2.79	2.82	3	2.78	2.74	7.49	7.56	7.43
2	31.1	32.4	31	12.6	18	14.4	10.7	14.7	17.5	151	173	163	141	174	168	421	530	522	431	524	511	1.17	1.24	1.21	1.97	2.06	2.05	3.4	3.47	3.5	4.1	4.19	4.21	2.8	2.83	2.8	2.92	2.87	2.87	7.47	7.53	7.53
2	27.2	27.3	27.8	9.1	13.8	12.4	14	15.3	14	108	131	152	148	143	155	424	461	467	477	470	487	1.18	1.2	1.1	2.03	2.01	1.95	3.58	3.54	3.49	4.36	4.23	4.2	2.85	2.92	2.84	2.96	2.89	2.77	7.5	7.54	7.19
2	27.7	27.5	29	17.1	17.1	19.8	13.3	16.3	16.7	160	174	168	135	172	160	474	510	509	428	475	469	1.14	1.1	1.12	2	1.99	2	3.47	3.49	3.46	4.22	4.22	4.18	2.84	2.77	2.63	2.83	2.77	2.82	7.7	7.2	6.99
2	17.6	19.1	18.6	8.9	9.1	10.1	8.7	8.6	8.6	103	113	113	109	123	118	372	353	345	346	372	368	1.33	1.37	1.43	2.29	2.36	2.41	4.07	4.15	4.21	5.08	5.02	5.09	3.27	3.17	3.03	3.38	3.34	3.12	9.28	8.59	8.18
2	24.7	24.7	26.2	12.6	15.4	17.4	9.9	11	15.1	142	138	148	134	134	143	431	458	500	384	433	466	1.42	1.15	1.24	2.32	2.03	2.12	3.98	3.63	3.72	4.79	4.44	4.52	3.29	2.88	2.97	3.26	2.93	2.98	8.09	7.81	7.57
2	25.4	27.1	31.9	15.9	17.1	18.6	13.9	14.8	18.5	122	144	155	126	158	158	402	487	520	436	496	503	1.16	1.14	1.1	2.06	1.93	1.94	3.56	3.42	3.44	4.28	4.12	4.15	2.98	2.9	2.8	2.85	2.84	2.86	8.04	7.17	7.26
2	31.6	32.4	35.3	11.6	15.9	16.5	10.7	13.5	16.3	154	159	165	148	157	153	503	542	508	456	511	489	1.09	1.13	1.1	1.94	1.94	1.92	3.37	3.37	3.34	4.07	4.06	4.03	2.72	2.72	2.78	2.76	2.54	2.86	7.28	6.86	7.32
2	23.6	25.6	25.9	13.7	11.4	13.8	10.7	13	13.8	126	139	146	111	130	126	397	443	430	349	456	429	1.19	1.2	1.16	2.04	2.04	2.01	3.61	3.5	3.46	4.38	4.31	4.23	2.98	3.06	2.79	3.14	3.17	2.68	7.79	7.93	7.4
2	26.3	27.2	26.5	14.8	19.2	17	16.2	16.2	17	162	176	175	148	161	152	517	582	562	470	534	514	1.16	1.12	1.11	2.01	1.96	1.97	3.5	3.45	3.42	4.23	4.17	4.13	2.91	2.74	2.87	2.96	2.68	2.68	7.58	6.93	7.05
2	27.7	27.4	28.7	16.2	18.7	20	12.6	12.7	13.2	148	176	177	125	154	159	505	584	560	470	534	472	1.1	1.09	1.12	1.9	1.89	1.85	3.32	3.27	3.22	3.97	3.92	3.88	2.99	2.71	2.63	2.81	2.61	2.65	7.53	7.16	6.97
2	27.2	32.4	30	11.9	18	17.9	14.4	21.3	19.3	134	156	153	153	160	159	504	524	512	508	561	516	1.08	1.15	1.09	1.87	1.94	1.92	3.32	3.32	3.35	4.01	4.01	4.01	2.79	2.72	2.78	2.7	2.81	2.65	7.18	6.9	7.18
2	36.1	32.8	28.4	21.7	23.6	16.9	18.4	21.6	19.5	175	172	161	166	172	178	513	570	482	523	660	585	1.04	1.16	1.2	1.78	1.97	2.01	3.11	3.4	3.35	3.7	4.05	4.02	2.68	2.65	2.84	2.77	2.75	2.68	7.04	6.76	7.07
2	31.6	33.5	33.1	19.4	16.2	17.8	15.9	16.5	15	144	167	160	145	161	154	499	510	505	465	469	456	1.12	1.17	1.16	1.89	1.95	1.92	3.26	3.3	3.28	3.93	3.98	3.91	2.84	2.78	2.64	2.68	2.89	2.75	6.96	7	7
2	29.6	30.2	31.8	15.8	15.4	20.8	13.7	15.5	19.6	158	167	182	146	167	169	541	545	564	479	539	516	1.14	1.14	1.11	1.92	1.92	1.87	3.32	3.36	3.19	3.98	4.05	3.89	2.92	2.73	2.63	2.95	2.94	2.86	7.14	7.16	6.82
2	24.5	23.8	22.2	11.9	12.8	13.3	8.7	10.4	12.3	136	144	143	129	144	116	442	477	436	431	414	384	1.23	1.26	1.23	2.08	2.13	2.1	3.59	3.67	3.69	4.33	4.43	4.46	3.26	2.97	3.1	3.02	2.95	2.86	7.81	7.83	7.77
2	28.1	29.3	29	17.5	16.8	17.8	14.3	14.2	14.4	127	156	151	147	156	122	446	459	474	425	453	456	1.06	1.15	1.11	1.88	1.95	1.94	3.31	3.36	3.4	4.02	4.11	4.12	2.72	2.8	2.78	2.79	2.88	2.78	7.52	7.46	7.39
3	30.5	31.4	32.6	9.9	15.3	13.9	9	15.8	15.9	128	144	143	135	135	150	402	447	469	433	427	440	1.07	1.12	1.05	1.89	1.95	1.93	3.37	3.4	3.36	4.09	4.12	4.06	2.94	2.81	2.75	3.04	2.91	2.79	7.66	7.28	7.2
3	27.5	27.5	27.1	14.7	14.5	14.3	13.5	14.7	14.3	155	159	157	160	165	159	486	490	473	484	474	450	1.16	1.16	1.16	1.99	1.99	1.99	3.44	3.44	3.45	4.17	4.17	4.18	2.95	2.96	2.99	3	2.9	2.9	7.21	7.35	7.67
3	31.6	32.9	31.9	16.9	17.8	17.5	15.8	16.6	16.9	135	160	168	133	148	165	524	538	559	517	530	513	1.14	1.17	1.18	1.89	1.96	1.92	3.33	3.37	3.36	4.03	4.06	3.99	2.85	2.8	2.67	2.86	2.78	2.73	7.27	7.24	6.97
3	43	43.5	43.8	21.2	22	23.1	23.1	24.5	23.1	177	204	197	178	203	191	573	609	584	584	622	603	0.94	1.04	1.03	1.75	1.78	1.74	3.03	3.07	3.1	3.65	3.69	3.72	2.53	2.56	2.62	2.66	2.61	2.64	6.85	6.69	6.66
3	28.8	30.4	31.2	14.9	13.6	14	14.9	13.7	14	115	131	127	120	141	150	423	422	436	471	420	528	1.1	1.03	1.05	1.85	1.87	1.87	3.22	3.23	3.22	3.84	3.88	3.86	2.92	2.95	2.73	2.94	3.01	2.75	7.32	7.66	6.82
3	22	25.7	29.4	8.8	12.2	12	11.4	14.5	13.9	135	137	143	122	148	142	402	467	578	533	534	568	1.17	1.13	1.15	2.03	1.96	1.97	3.59	3.48	3.49	4.39	4.22	4.21	3.07	2.87	2.8	2.94	2.86	2.82	7.38	7.14	7.24
3	16.5	17.6	18	10.3	10	10	7.2	9.6	10	109	112	102	102	108	97	334	336	313	338	338	317	1.34	1.36	1.35	2.26	2.32	2.3	4.01	4.06	4	4.9	4.92	4.9	3.24	3.2	3.2	3.3	3.43	3.3	8.29	8.34	8.2
3	32.8	34.3	36.5	21.8	26.2	23.5	19.3	21.5	22.2	172	180	188	170	168	186	553	586	610	533	534	568	1.15	1.06	1.1	1.89	1.85	1.85	3.19	3.16	3.16	3.81	3.82	3.77	2.7	2.63	2.68	2.63	2.56	2.55	6.91	6.74	6.61
3	27.7	31.9	31.4	5.5	18.7	19.9	17.6	21.1	24.7	150	162	163	170	176	163	476	532	543	536	540	545	1.28	1.09	1.08	2.07	1.87	1.83	3.54	3.2	3.13	4.23	3.87	3.81	2.8	2.59	2.7	2.81	2.89	2.63	7.72	6.78	6.83
